# Supplementary material for: Transcriptomic analysis of midbrain and individual hindbrain rhombomeres in the chick embryo
Source: Sci Data. 2014 Jul 22;1:140014. doi: 10.1038/sdata.2014.14 (PMC4365926; doi:10.1038/sdata.2014.14)
Supplement: Supplementary file 1 [file sdata201414-isa1.zip]

Archive with 3 entries (3 files):
- i_Investigation.txt
- s_chambers.txt
- a_chambers.txt
