# Supplementary material for: Transcriptomic analysis of midbrain and individual hindbrain rhombomeres in the chick embryo
Source: Sci Data. 2014 Jul 22;1:140014. doi: 10.1038/sdata.2014.14 (PMC4365926; doi:10.1038/sdata.2014.14)
Supplement: Supplementary file 1 [file sdata201414-isa1.zip › i_Investigation.txt]

# Investigation File generated for Scientific Data with Investigation File Authoring Tool version 0.1.0 on 01/08/2014 - This metadata file is CC0
ONTOLOGY SOURCE REFERENCE
Term Source Name	NCBITaxon	UBERON	OBI	NCIT	ERO
Term Source File	http://data.bioontology.org/ontologies/NCBITAXON	http://data.bioontology.org/ontologies/UBERON	http://data.bioontology.org/ontologies/OBI	http://data.bioontology.org/ontologies/NCIT	http://data.bioontology.org/ontologies/ERO
Term Source Version	1.2	releases/2013-12-15	2014-03-29	14.06e	2013-08-02
Term Source Description	National Center for Biotechnology Information (NCBI) Organismal Classification	Uber Anatomy Ontology	Ontology for Biomedical Investigations	National Cancer Institute Thesaurus	Eagle-I Research Resource Ontology
INVESTIGATION
Investigation Identifier
Investigation Title
Investigation Description
Investigation Submission Date
Investigation Public Release Date
INVESTIGATION PUBLICATIONS
Investigation PubMed ID
Investigation Publication DOI
Investigation Publication Author List
Investigation Publication Title
Investigation Publication Status
Investigation Publication Status Term Accession Number
Investigation Publication Status Term Source REF
INVESTIGATION CONTACTS
Investigation Person Last Name
Investigation Person Mid Initials
Investigation Person First Name
Investigation Person Address
Investigation Person Phone
Investigation Person Fax
Investigation Person Email
Investigation Person Affiliation
Investigation Person Roles
Investigation Person Roles Term Accession Number
Investigation Person Roles Term Source REF
STUDY
Study Identifier	10.1038/sdata.2014.14
Study Title	Transcriptomic analysis of midbrain and individual hindbrain rhombomeres in the chick embryo
Study Submission Date	22/07/2013
Study Public Release Date	22/07/2014
Study Description	http://www.nature.com/articles/sdata201414#abstract
Study File Name	s_chambers.txt
Comment[Subject Keywords]	Biological sciences/Developmental biology;Biological sciences/Biological techniques/Gene expression analysis/Microarray analysis;Biological sciences/Neuroscience/Development of the nervous system;Biological sciences/Developmental biology/Experimental organisms/Model vertebrates
Comment[Manuscript Licence]	CC BY-4.0
Comment[Experimental Metadata Licence]	CC0
Comment[Supplementary Information File Name]	
Comment[Supplementary Information File Type]	x-zip-compressed
Comment[Supplementary Information File URL]	http://www.nature.com/articles/sdata201414#supplementary-information
Comment[Data Repository]	Gene Expression Omnibus
Comment[Data Record Accession]	GSE48359
Comment[Data Record URI]	http://www.ncbi.nlm.nih.gov/geo/query/acc.cgi?token=tpobfsaesaiyybw&acc=GSE48359
STUDY DESIGN DESCRIPTORS
Study Design Type	organism development design	organism part comparison design	transcription profiling by array design
Study Design Type Term Accession Number	OBI:0001328	OBI:0001422	OBI:0001290
Study Design Type Term Source REF	OBI	OBI	OBI
STUDY PUBLICATIONS
Study PubMed ID
Study Publication DOI
Study Publication Author List
Study Publication Title
Study Publication Status
Study Publication Status Term Accession Number
Study Publication Status Term Source REF
STUDY FACTORS
Study Factor Name	biological replicate	organism part
Study Factor Type	Replicate	Organism Part
Study Factor Type Term Accession Number	NCIT:C28038	NCIT:C103199
Study Factor Type Term Source REF	NCIT	NCIT
STUDY ASSAYS
Study Assay Measurement Type	transcription profiling assay
Study Assay Measurement Type Term Accession Number	OBI:0000424
Study Assay Measurement Type Term Source REF	OBI
Study Assay Technology Type	DNA microarray
Study Assay Technology Type Term Accession Number	OBI:0400148
Study Assay Technology Type Term Source REF	OBI
Study Assay Technology Platform	Affymetrix Chicken GeneChip
Study Assay File Name	a_chambers.txt
STUDY PROTOCOLS
Study Protocol Name	Developing brain tissue collection	RNA extraction	RNA Labeling & Oligonucleotide array	Probe-level intensity estimation	Gene-level expression
Study Protocol Type	sample collection	biological sample processing	data collection method	data processing operation	data transformation
Study Protocol Type Term Accession Number	""	ERO:0000705	ERO:0001932	ERO:0100287	OBI:0200000
Study Protocol Type Term Source REF	""	ERO	ERO	ERO	ERO
Study Protocol Description					
Study Protocol URI	""	""	""	""	""
Study Protocol Version					
Study Protocol Parameters Name	""	""	""	""	""
Study Protocol Parameters Name Term Accession Number	""	""	""	""	""
Study Protocol Parameters Name Term Source REF	""	""	""	""	""
Study Protocol Components Name	""	""	""	""	""
Study Protocol Components Type	""	""	""	""	""
Study Protocol Components Type Term Accession Number	""	""	""	""	""
Study Protocol Components Type Term Source REF	""	""	""	""	""
STUDY CONTACTS
Study Person Last Name	Wilson	Chambers
Study Person First Name	Leigh	David
Study Person Mid Initials		
Study Person Email	""	david.2.chambers@kcl.ac.uk
Study Person Phone		
Study Person Fax		
Study Person Address		
Study Person Affiliation	MRC Centre for Developmental Neurobiology, King’s College London, 4th Floor New Hunt’s House, London SE1 1UL, UK	Drug Discovery Unit, Wolfson Centre for Age Related Disease, King’s College London, Guy’s Campus, London SE1 1UL, UK
Study Person Roles		
Study Person Roles Term Accession Number		
Study Person Roles Term Source REF		
Comment[Study Person ORCID]		
Comment[Funder]		
Comment[FundRef ID]		
Comment[Funder Term Source REF]		
Comment[Grant Identifier]		
